# Supplementary material for: An Update on Apathy in Alzheimer’s Disease
Source: Geriatrics (Basel). 2023 Jul 14;8(4):75. doi: 10.3390/geriatrics8040075 (PMC10366907; doi:10.3390/geriatrics8040075)
Supplement: Supplementary file 1 [file geriatrics-08-00075-s001.zip]

Archive with 1 entries (1 files):
- geriatrics-2455480-supplementary.pdf
